# Supplementary material for: SCODA: A Low-Cost Prehabilitation Strategy to Improve Outcomes After Cytoreductive Surgery in a Low-Resource Setting
Source: Cancers (Basel). 2025 Nov 18;17(22):3687. doi: 10.3390/cancers17223687 (PMC12651516; doi:10.3390/cancers17223687)
Supplement: Supplementary file 1 [file cancers-17-03687-s001.zip]

Archive with 1 entries (1 files):
- cancers-3825530-supplementary.pdf
